# Supplementary material for: Altered Glucosinolate Profiles and Expression of Glucosinolate Biosynthesis Genes in Ringspot-Resistant and Susceptible Cabbage Lines
Source: Int J Mol Sci. 2018 Sep 19;19(9):2833. doi: 10.3390/ijms19092833 (PMC6163659; doi:10.3390/ijms19092833)
Supplement: Supplementary file 1 [file ijms-19-02833-s001.zip]

Archive with 5 entries (5 files):
- Supplementary Figures.pptx
- Supplementary file 1.xlsx
- Supplementary file 2.pptx
- Supplementary file 3.pptx
- Supplementary tables.docx
