# Supplementary material for: Altered Glucosinolate Profiles and Expression of Glucosinolate Biosynthesis Genes in Ringspot-Resistant and Susceptible Cabbage Lines
Source: Int J Mol Sci. 2018 Sep 19;19(9):2833. doi: 10.3390/ijms19092833 (PMC6163659; doi:10.3390/ijms19092833)
Supplement: Supplementary file 1 [file ijms-19-02833-s001.zip › Supplementary file 1.xlsx]

## Sheet: HPLC data
			Glucosinolate content measurement of Cabbage Ringspot R- and S-line (umol/g dry wt.)
	Sample ID	Replications	Glucoiberin	Progoitrin	Glucoraphanin	Sinigrin	Gluconapin	Glucoiberverin	4-hydroxyglucobrassicin	Glucoerucin	Glucobrassicin	4-Methoxyglucobrassicin	Neoglucobrassicin	Total Glucosinolate
	R control	1	1.40774	0	0	12.6949	0.413	0.249	0.172546	0.324	5.135	0.1024	2.00296	22.5015
	R control	2	1.73586	0	0	13.0923	0.468273	0.16015	0.148673	0.538048	5.61965	0.1219	2.59633	24.4812
	R control	3	2.10017	0	0	13.8245	0.505305	0.203	0.125	0.752095	6.11336	0.1654	3.1999	26.9888
		Mean	1.74792	0	0	13.2039	0.462193	0.20405	0.14874	0.538048	5.62267	0.1299	2.59973	24.6572
		SD	0.346376	0	0	0.573033	0.046452	0.0444342	0.0237733	0.214048	0.489186	0.0322529	0.598477	2.24879
	R Mock-d1	1	1.99332	0	0	10.8138	0.128	0.157	0.102	0.227637	4.76243	0.274419	2.13	20.5886
	R Mock-d1	2	2.13421	0	0	12.5124	0.1697	0.1309	0.12	0.533102	5.59789	0.23282	2.69126	24.1223
	R Mock-d1	3	2.17409	0	0	14.3111	0.215	0.102	0.13	0.778566	6.57336	0.171222	3.31253	27.7679
		Mean	2.10054	0	0	12.5458	0.1709	0.129967	0.117333	0.513102	5.64456	0.226154	2.71126	24.1596
		SD	0.0949717	0	0	1.74891	0.0435124	0.0275119	0.0141892	0.276009	0.906365	0.0519208	0.591517	3.58979
	R Treated-1d	1	1.21045	0	0	10.9487	0.275	0.4785	0.105	0.405014	1.50151	0.410467	3.0668	18.4015
	R Treated-1d	2	1.19622	0	0	11.6064	0.239	0.389	0.1295	0.351757	1.34326	0.397764	2.28793	17.9408
	R Treated-1d	3	1.102	0	0	12.204	0.215	0.3135	0.168	0.3185	1.205	0.485062	1.48906	17.5001
		Mean	1.16956	0	0	11.5864	0.243	0.393667	0.134167	0.358423	1.34992	0.431098	2.28126	17.9475
		SD	0.0589372	0	0	0.627865	0.0301993	0.0825989	0.0317582	0.0436404	0.148369	0.0471639	0.788892	0.450722
	R Mock-14d	1	0.8708	0	0	2.1842	0.205	0.1065	0.0958864	0.612454	1.58705	0.363082	3.21962	9.24459
	R Mock-14d	2	0.8179	0	0	2.4631	0.1552	0.13595	0.101343	0.581127	2.00466	0.341617	2.70381	9.3047
	R Mock-14d	3	0.765	0	0	2.742	0.1054	0.1654	0.1068	0.5498	2.42226	0.320152	2.168	9.34481
		Mean	0.8179	0	0	2.4631	0.1552	0.13595	0.101343	0.581127	2.00466	0.341617	2.69714	9.29803
		SD	0.0529	0	0	0.278901	0.0498	0.02945	0.00545679	0.031327	0.417602	0.0214652	0.52584	0.050441
	R Treated-14d	1	0.78	0	0	1.20445	0.227647	1.0135	0.1849	0.5135	6.21454	2.12743	4.26733	16.5333
	R Treated-14d	2	0.7349	0	0	1.39317	0.398835	1.18593	0.219954	0.699992	7.68283	2.13645	5.19142	19.6435
	R Treated-14d	3	0.6498	0	0	1.6419	0.590024	1.31835	0.255208	0.971625	9.11113	2.10547	6.13551	22.779
		Mean	0.721567	0	0	1.41317	0.405502	1.17259	0.220021	0.728372	7.6695	2.12312	5.19809	19.6519
		SD	0.0661161	0	0	0.21941	0.181281	0.152862	0.035154	0.230377	1.44834	0.0159328	0.934106	3.12287
	S control	1	4.49549	0	0	10.7148	1.88785	0.531	0.155875	1.24541	1.17432	0.702705	1.7573	22.6647
	S control	2	4.97675	0	0	11.4166	1.57319	0.693011	0.195938	1.19721	1.64908	1.12625	2.47345	25.3015
	S control	3	5.498	0	0	12.0984	1.27853	0.835022	0.216	1.189	2.14385	1.3498	3.2096	27.8182
		Mean	4.99008	0	0	11.4099	1.57986	0.686345	0.189271	1.21054	1.65575	1.05959	2.48011	25.2615
		SD	0.501387	0	0	0.69183	0.304716	0.152121	0.0306118	0.0304788	0.484801	0.328658	0.726175	2.57696
	S Mock-1d	1	4.96117	0	0	11.5858	1.08073	0.523063	0.150446	0.889501	0.592329	0.553008	6.34351	26.6795
	S Mock-1d	2	5.21959	0	0	13.1511	1.18963	0.596431	0.173473	1.10315	0.705165	0.612404	7.12215	29.8731
	S Mock-1d	3	5.498	0	0	14.5165	1.31853	0.6498	0.2165	1.2168	0.798	0.6918	7.9168	32.8227
		Mean	5.22625	0	0	13.0845	1.1963	0.589765	0.18014	1.06982	0.698498	0.619071	7.12749	29.7918
		SD	0.268476	0	0	1.4665	0.119039	0.0636312	0.0335279	0.166176	0.102997	0.0696356	0.78666	3.0724
	S Treated-1d	1	7.25324	0	0	12.806	0.69712	0.637435	0.166532	1.00123	0.85678	0.632729	6.13962	30.1907
	S Treated-1d	2	8.50262	0	0	13.396	0.96946	0.687118	0.194166	1.41962	1.21139	0.838364	7.79381	35.0125
	S Treated-1d	3	9.732	0	0	14.026	1.2618	0.7168	0.2618	1.798	1.546	1.064	9.468	39.8744
		Mean	8.49595	0	0	13.4093	0.976127	0.680451	0.207499	1.40628	1.20472	0.845031	7.80047	35.0259
		SD	1.23939	0	0	0.610101	0.282399	0.0401003	0.0490137	0.398552	0.344658	0.215713	1.6642	4.84186
	S Mock-14d	1	1.55902	0	0	4.59592	1.60202	0.888614	0.35449	1.23198	2.69985	1.3829	8.27985	22.5946
	S Mock-14d	2	1.61369	0	0	4.65677	1.80515	0.798357	0.292165	1.17519	3.59748	2.01983	8.10355	24.0622
	S Mock-14d	3	1.68836	0	0	4.69762	1.98829	0.6681	0.24984	1.0984	4.53512	2.65076	7.88725	25.4637
		Mean	1.62036	0	0	4.6501	1.79849	0.785024	0.298832	1.16852	3.61082	2.01783	8.09022	24.0402
		SD	0.0649259	0	0	0.0511751	0.193223	0.11086	0.0526428	0.0670377	0.917711	0.633932	0.196638	1.43468
	S Treated-14d	1	0.018	0	0	0.984352	1.49972	0.772683	0.26812	1.19379	2.80586	1.1597	7.02211	15.7243
	S Treated-14d	2	0.01934	0	0	0.952758	1.69363	0.793375	0.313381	1.31816	3.35208	1.71579	7.93502	18.0935
	S Treated-14d	3	0.02468	0	0	0.981164	1.92754	0.854067	0.338642	1.42253	3.93829	2.25188	8.88793	20.6267
		Mean	0.0206733	0	0	0.972758	1.70696	0.806708	0.306714	1.31149	3.36541	1.70912	7.94835	18.1482
		SD	0.00353397	0	0	0.0173937	0.214224	0.0422986	0.0357307	0.114514	0.566334	0.546123	0.932982	2.45166

## Sheet: q RTPCR data
Sample ID	Replications	MYB28 - Bol007795	MYB28 - Bol036286	MYB28 - Bol017019	MYB28-Bol036743	MYB29 - Bol008849	MYB34 - Bol017062	MYB34 - Bol007760	MYB34 - Bol036262	MYB51 - Bol013207	MYB51 - Bol030761	MYB122-Bol026204	ST5a - Bol039395	ST5a - Bol026200	ST5b - Bol026202	ST5b - Bol026201	ST5c - Bol030757	FMOGS-OX2 - Bol010993	FMOGS-OX5- Bol029100	FMOGS-OX5 - Bol031350	GSL-OH - Bol033373	CYP81F1 - Bol028913	CYP81F1 - Bol028914	CYP81F1 - Bol017375	CYP81F1 - Bol017376	CYP81F2 - Bol012237	CYP81F2 - Bol014239	CYP81F2 - Bol026044	CYP81F3 - Bol032711	CYP81F3 - Bol028919	CYP81F4 - Bol032712	CYP81F4 - Bol032714	CYP81F4 - Bol028918	IGMT1 - Bol007029	IGMT1 - Bol020663	IGMT2 - Bol007030	AOP2- Bo2g102190	AOP2- Bo3g052110	AOP2- Bo9g006240
R Control	1	1	1	1	1	1	1	1	1	1	1	1	1	1	1	1	1	1	1	1	1	1	1	1	1	1	1	1	1	1	1	1	1	1	1	1	1	1	1
R Control	2	1	1	1	1	1	1	1	1	1	1	1	1	1	1	1	1	1	1	1	1	1	1	1	1	1	1	1	1	1	1	1	1	1	1	1	1	1	1
R Control	3	1	1	1	1	1	1	1	1	1	1	1	1	1	1	1	1	1	1	1	1	1	1	1	1	1	1	1	1	1	1	1	1	1	1	1	1	1	1
	Mean	1	1	1	1	1	1	1	1	1	1	1	1	1	1	1	1	1	1	1	1	1	1	1	1	1	1	1	1	1	1	1	1	1	1	1	1	1	1
	SD	0	0	0	0	0	0	0	0	0	0	0	0	0	0	0	0	0	0	0	0	0	0	0	0	0	0	0	0	0	0	0	0	0	0	0	0	0	0
R Mock-d1	1	1.33947	1.00812	0.403787	1.82978	1.04367	1.62638	1.00812	1.09556	1.14208	1.15003	1.82978	1.09556	1.0293	1.19886	0.901251	0.847724	1.33947	0.953739	0.836053	2.2217	0.655954	1.28491	1.27603	1.08048	1.31191	0.451146	0.688566	2.33216	2.19112	0.980552	0.441862	0.818847	0.877619	4.50544	0.47687	1.92075	1.59291	0.587095
R Mock-d1	2	1.26092	1.48055	0.409136	2.33466	1.60758	1.59915	1.18661	1.16089	1.59279	0.618563	1.94308	1.33615	1.0914	1.53052	0.921251	0.884147	1.53516	0.984896	0.699426	2.64525	1.45783	1.5685	1.03388	1.42334	1.68802	0.55936	0.807004	2.43212	2.27602	1.36315	0.594909	0.89295	0.662723	4.33276	0.532442	1.55221	1.66995	1.26437
R Mock-d1	3	1.23578	1.08799	0.406596	2.23716	1.98848	1.0656	1.43561	0.927659	1.24977	0.493686	1.64909	1.74311	0.753493	1.70724	0.851307	0.62057	1.94756	0.836053	0.722799	2.1312	1.43561	1.34879	0.883723	1.08799	1.4257	0.807574	0.807574	2.75426	2.4144	1.38671	0.49712	0.967053	0.727827	3.89512	0.973779	1.04367	1.50699	1.46578
	Mean	1.27872	1.19222	0.406506	2.13387	1.54658	1.43038	1.21012	1.06137	1.32822	0.754092	1.80731	1.39161	0.958064	1.47887	0.89127	0.784147	1.6074	0.924896	0.75276	2.33272	1.18313	1.40073	1.06455	1.19727	1.47521	0.606027	0.767715	2.50618	2.29385	1.24347	0.511297	0.89295	0.756056	4.24444	0.66103	1.50554	1.58995	1.10575
	SD	0.0540925	0.252876	0.00267578	0.267824	0.47535	0.316201	0.214713	0.120314	0.235372	0.348528	0.148277	0.32732	0.179864	0.258094	0.0360244	0.142828	0.310411	0.0785016	0.073075	0.274419	0.456686	0.14876	0.197945	0.195818	0.192883	0.182739	0.0685454	0.220583	0.112705	0.227998	0.0775025	0.0741027	0.110194	0.3146	0.27227	0.440396	0.0815217	0.460316
R Treated-d1	1	1.22688	0.760489	0.545254	2.03496	2.64818	1.47939	3.12748	2.45377	1.6077	10.2319	2.35381	0.942785	2.52275	10.5195	4.74037	3.16312	1.54221	1.11342	0.690159	6.6116	0.477973	1.29684	0.855595	0.416099	2.97935	1.73508	10.5195	6.47554	2.52275	20.0426	7.75432	1.24401	0.91067	5.04551	0.245705	1.26138	2.25793	0.592546
R Treated-d1	2	1.23185	0.549658	0.511294	1.53704	1.76133	1.25658	3.23668	2.34852	2.29942	11.0244	2.88176	1.09635	2.32886	12.5048	5.64477	3.24275	1.75185	1.09706	0.563934	6.45962	0.572311	1.45858	0.883051	0.505009	2.13083	1.65809	9.5918	5.60397	2.9259	18.7478	7.25954	1.68264	0.809562	4.88943	0.361319	1.43071	2.19508	1.20985
R Treated-d1	3	1.13682	0.809442	0.455335	1.41912	1.32409	0.891929	3.10588	2.40327	3.17114	11.353	2.70382	1.38992	2.03496	13.9701	6.98858	3.42238	1.64148	1.1607	0.617709	6.65759	0.666649	1.38032	1.09051	0.464902	1.17691	0.99654	8.72406	5.44526	2.57576	16.5069	6.65759	1.96564	0.588453	4.77334	0.261521	1.50004	2.30537	1.74715
	Mean	1.19852	0.70653	0.503961	1.66371	1.9112	1.2093	3.15668	2.40185	2.35942	10.8697	2.64646	1.14302	2.29552	12.3315	5.79124	3.27608	1.64518	1.12373	0.623934	6.57627	0.572311	1.37858	0.943051	0.462004	2.0957	1.46324	9.6118	5.84159	2.67481	18.4325	7.22382	1.63077	0.769562	4.90276	0.289515	1.39737	2.25279	1.18318
	SD	0.053492	0.138042	0.0454058	0.326874	0.674646	0.29657	0.070119	0.0526388	0.783442	0.576322	0.268605	0.22719	0.2456	1.73178	1.13124	0.132807	0.104867	0.033049	0.0633421	0.103606	0.0943383	0.0808835	0.128437	0.0445257	0.901738	0.405999	0.897907	0.554722	0.219065	1.78882	0.549236	0.363601	0.16479	0.136572	0.0626849	0.122773	0.0553279	0.577761
R Mock-d3	1	1.30134	0.438303	0.316439	1.49485	1.39474	1.26576	1.15669	0.933033	2.36199	3.09513	1.91853	1.7411	1.08673	1.02101	1.11729	0.993092	0.128514	1.48452	0.482968	2.42839	0.438303	1.09429	0.907519	1.08673	1.55833	1.09429	0.737135	2.09943	3.88493	1.3566	0.614715	1.24833	0.712222	3.5801	1.15191	0.952638	1.56917	1.12506
R Mock-d3	2	1.30377	0.471577	0.699155	1.25607	1.76792	1.17664	1.12224	0.714173	2.36329	2.33022	1.88004	1.51739	1.0439	1.29604	1.32475	0.970812	0.20364	1.01523	0.457229	2.4703	0.728604	1.17504	1.19332	1.12331	1.16763	1.33564	0.63588	2.663	2.94512	1.86751	0.59443	1.16378	0.722242	5.16617	1.02398	0.905723	1.85835	1.28971
R Mock-d3	3	1.16473	0.356013	0.417544	1.11729	1.95884	0.907519	1.26576	0.90125	2.44528	1.72907	1.93187	1.50525	0.80107	1.59107	1.82766	0.80107	0.153893	0.965936	0.646176	2.34567	1.47427	1.18921	1.23114	1.33793	0.655197	1.17283	0.790041	3.02657	1.94531	2.03784	0.641713	1.17923	0.742262	6.45313	0.946058	0.628507	1.8125	1.13288
	Mean	1.25662	0.421964	0.477713	1.2894	1.70717	1.11664	1.18156	0.849485	2.39019	2.38481	1.91015	1.58791	0.977236	1.30271	1.42323	0.921658	0.162016	1.15523	0.528791	2.41479	0.880392	1.15285	1.11066	1.18266	1.12705	1.20092	0.721019	2.59633	2.92512	1.75399	0.616953	1.19711	0.725575	5.06647	1.04065	0.828956	1.74667	1.18255
	SD	0.0795816	0.0594895	0.198326	0.190975	0.286914	0.186503	0.0749222	0.118257	0.0477173	0.684662	0.0269109	0.132803	0.15406	0.285089	0.365284	0.105025	0.0382159	0.28624	0.10247	0.0634181	0.534403	0.0512011	0.176939	0.135705	0.452932	0.123102	0.0783342	0.467148	0.969965	0.354523	0.0237208	0.0450235	0.0152946	1.43911	0.103931	0.175172	0.155422	0.0928861
R Treated-d3	1	0.884745	0.73884	0.564366	1.55114	1.0163	1.16743	3.16748	1.06683	2.99661	2.00463	0.974905	0.579682	0.929618	5.95183	1.35974	2.85469	0.195242	3.53898	0.289841	2.6087	0.364334	0.780967	1.00928	0.285851	0.935191	0.364334	1.7818	20.0195	1.44727	3.27918	1.97703	1.18372	0.647671	2.64512	0.146943	0.349492	0.583714	1.66248
R Treated-d3	2	0.982484	0.721343	0.423407	1.05749	1.74373	1.05313	3.34882	1.2246	3.88061	2.29104	1.06437	0.798202	0.885085	7.36321	2.15755	2.25314	0.0980997	3.4669	0.548884	4.19889	0.391014	0.498984	0.835282	0.372464	0.581747	0.401422	1.63948	24.487	1.44888	2.52148	1.97022	1.22138	0.554756	3.67366	0.3206	0.262727	0.825273	1.72833
R Treated-d3	3	0.974905	0.713847	0.382447	1.09383	2.01857	0.73884	3.10229	1.03766	4.17951	2.75745	1.39797	0.436282	0.860551	8.0746	2.55359	2.79594	0.140958	3.94816	0.559936	5.18908	0.497695	0.51883	0.96128	0.321599	0.461158	0.41851	1.65099	27.3102	1.03049	2.64512	1.61702	0.860551	0.66128	4.70219	0.494257	0.175962	1.06683	1.79419
	Mean	0.947378	0.724677	0.45674	1.23415	1.59287	0.986467	3.2062	1.1097	3.68558	2.35104	1.14575	0.604722	0.891752	7.12988	2.02363	2.63459	0.144766	3.65135	0.46622	3.99889	0.417681	0.599593	0.935282	0.326638	0.659365	0.394755	1.69076	23.9389	1.30888	2.81526	1.85475	1.08855	0.621236	3.67366	0.3206	0.262727	0.825273	1.72833
	SD	0.0543742	0.0128256	0.0954301	0.275123	0.517883	0.221935	0.127747	0.100569	0.615093	0.37998	0.222963	0.182255	0.0350128	1.08045	0.608086	0.331647	0.0486829	0.259562	0.152849	1.30176	0.0705664	0.157387	0.0898672	0.0435263	0.246364	0.0276964	0.0790524	3.67615	0.241093	0.406492	0.205915	0.19835	0.0579739	1.02854	0.173657	0.0867654	0.241559	0.0658575
R Mock-d7	1	0.867539	0.274523	0.0269233	0.534033	1.52098	0.626332	0.885768	0.976032	3.39874	0.523042	0.290176	1.45902	0.604997	1.17691	0.0804926	0.685391	0.282241	0.340329	0.203768	1.96564	0.066293	0.117848	0.929805	0.70466	0.942785	0.91067	0.0931048	0.709562	0.51943	0.166662	0.0893121	0.982821	0.237336	1.44894	0.135372	0.474671	0.206613	0.552865
R Mock-d7	2	0.734178	0.300305	0.0573366	0.556021	1.50737	0.669099	1.00624	0.783444	3.61914	0.605538	0.227295	1.5993	0.70733	1.09842	0.0963074	0.829404	0.351888	0.29342	0.195718	2.39867	0.111365	0.110936	1.09894	0.717597	0.836334	0.856264	0.219892	0.642776	0.494146	0.178114	0.0988693	0.708248	0.201537	0.770355	0.2009	0.39598	0.927055	0.539306
R Mock-d7	3	0.688818	0.317538	0.072544	0.345079	1.46917	0.541488	1.01748	0.680657	3.74509	0.534033	0.25437	1.39959	0.776469	1.16878	0.158769	0.760489	0.148137	0.278355	0.227667	2.24233	0.134437	0.144025	1.06807	1.03886	0.564482	0.560583	0.268874	0.418994	0.588453	0.12896	0.0924617	0.315344	0.0886952	0.326465	0.154427	0.357249	0.891929	0.257921
	Mean	0.763512	0.297455	0.052268	0.478378	1.49917	0.612306	0.969828	0.813378	3.58766	0.554204	0.25728	1.48597	0.696265	1.14803	0.111856	0.758428	0.260755	0.304035	0.209051	2.20221	0.104032	0.12427	1.03227	0.820372	0.7812	0.775839	0.193957	0.590444	0.53401	0.157912	0.0935477	0.668804	0.175856	0.848587	0.163566	0.4093	0.675199	0.450031
	SD	0.092901	0.0216484	0.0232289	0.115962	0.0268601	0.0649515	0.073015	0.149945	0.175308	0.0447943	0.0315413	0.10255	0.0862697	0.0431594	0.0413899	0.0720284	0.103561	0.0323214	0.0166171	0.219283	0.0346587	0.0174539	0.0900684	0.189326	0.195084	0.188392	0.0907091	0.152189	0.048815	0.0257184	0.00487024	0.335482	0.0775766	0.565313	0.0337062	0.0598338	0.406187	0.16651
R Treated-d7	1	0.593231	0.644685	0.056589	0.672062	0.468677	0.471937	0.799221	1.2283	7.81728	0.730353	0.206851	0.905425	1.2283	1.28937	0.0594025	0.905425	0.282567	0.565135	0.227931	1.38191	0.063666	0.149339	0.950439	0.345478	0.340722	0.569066	0.149951	0.198425	0.128218	0.186425	0.0971708	0.23272	0.485205	4.58419	0.221698	0.0951711	0.343092	0.302848
R Treated-d7	2	0.987291	0.847327	0.0324843	0.96988	0.695153	0.709671	0.769019	1.10591	6.89932	0.788867	0.217571	1.10067	1.10058	1.64467	0.0983425	0.773397	0.308048	0.494127	0.303891	1.20162	0.13461	0.0802712	1.11987	0.344195	0.991853	0.710011	0.128401	0.154005	0.183749	0.133384	0.0864414	0.195724	0.472665	3.69159	0.168696	0.0782993	0.33512	0.39267
R Treated-d7	3	1.08423	0.80478	0.0299078	1.06191	0.730353	0.827406	0.874583	0.93088	5.72258	0.66742	0.20829	1.11471	0.886791	1.78592	0.146266	0.761368	0.313528	0.481854	0.278677	0.97041	0.143256	0.146266	1.0693	0.220166	1.19472	0.565135	0.206851	0.151424	0.292532	0.190342	0.075712	0.186425	0.509328	2.88119	0.195693	0.0834275	0.399611	0.471937
	Mean	0.88825	0.765597	0.0396604	0.901285	0.631395	0.669671	0.814274	1.08837	6.81306	0.72888	0.210904	1.04027	1.07189	1.57332	0.101337	0.813397	0.301381	0.513705	0.270166	1.18465	0.113844	0.125292	1.04654	0.30328	0.84243	0.614737	0.161735	0.167951	0.201499	0.17005	0.0864414	0.204956	0.489066	3.71899	0.195362	0.0856326	0.359274	0.389152
	SD	0.26005	0.106852	0.0147171	0.203777	0.142012	0.181079	0.0543679	0.149486	1.05001	0.0607368	0.00581815	0.116987	0.172554	0.255848	0.0435091	0.0799253	0.016522	0.0449601	0.0386886	0.206275	0.0436698	0.0390196	0.0869787	0.0719813	0.446174	0.0825328	0.0405307	0.0264227	0.0835831	0.0318146	0.0107294	0.0244894	0.0186338	0.851829	0.0265027	0.00864934	0.035159	0.0845994
R Mock-d14	1	0.275795	0.03107	0.0333	0.660517	0.344283	0.737987	0.332555	0.871557	2.73524	0.732889	0.225573	0.155042	0.0786915	0.358903	0.129558	0.0738974	0.20757	0.318004	0.256011	0.390998	0.0975212	0.149858	0.713191	0.660517	0.799584	0.836053	0.117797	0.158402	0.376747	0.262733	0.134127	0.184497	0.0372057	0.444935	0.1332	0.270119	0.229876	0.283548
R Mock-d14	2	0.285601	0.0610995	0.025575	0.483597	0.797028	0.652542	0.505821	0.954009	2.60876	0.670344	0.232833	0.150639	0.0569098	0.449571	0.130357	0.0474861	0.227206	0.29366	0.241044	0.352449	0.110763	0.158646	0.68624	0.807128	0.747676	0.810772	0.124458	0.385215	0.297219	0.179117	0.10639	0.176984	0.0510151	0.453575	0.0816059	0.271058	0.248584	0.265196
R Mock-d14	3	0.257326	0.0903499	0.01665	0.346678	1.09774	0.497097	0.599086	1.00046	2.22814	0.779919	0.200932	0.141774	0.0404327	0.555238	0.115156	0.0320749	0.268432	0.285521	0.233528	0.3039	0.141774	0.174343	0.559289	0.887392	0.693355	0.849101	0.197739	0.520268	0.337198	0.155015	0.0865415	0.1509	0.0508245	0.18578	0.0433117	0.299776	0.245138	0.268432
	Mean	0.272907	0.0608398	0.025175	0.49693	0.746349	0.629208	0.479154	0.942009	2.52405	0.727718	0.21978	0.149152	0.058678	0.454571	0.125024	0.0511528	0.234403	0.299062	0.243527	0.349115	0.116686	0.160949	0.652907	0.785012	0.746872	0.831975	0.146665	0.354628	0.337055	0.198955	0.109019	0.170794	0.0463484	0.36143	0.0860392	0.280318	0.241199	0.272392
	SD	0.0143573	0.0296408	0.00833221	0.157344	0.379274	0.122128	0.135252	0.0652848	0.263951	0.0549704	0.0167209	0.00675799	0.0191906	0.0982628	0.00855468	0.021151	0.0310627	0.0169019	0.0114453	0.0436447	0.0227133	0.0124037	0.0821875	0.115043	0.0531192	0.019487	0.0443567	0.182861	0.0397639	0.0565326	0.0239012	0.017633	0.0079184	0.152179	0.0451079	0.0168578	0.00995668	0.00979626
R Treated-d14	1	0.375877	0.622485	0.0152151	2.72893	1.90308	6.09799	0.434773	4.58949	3.75375	0.453236	0.353145	0.677519	0.282894	3.99538	0.11569	1.49312	0.33642	0.237885	0.229781	1.55653	0.554144	0.104265	0.320486	0.286843	0.465978	0.82264	1.88993	0.148479	0.236241	0.174142	0.0946229	0.114891	0.223498	1.82555	0.0732176	0.249711	0.156945	0.485766
R Treated-d14	2	0.679014	0.699397	0.0138885	2.3029	2.49068	6.03524	0.448766	4.13231	4.40547	0.495118	0.323008	0.643583	0.274962	5.79875	0.185587	1.26878	0.401639	0.254086	0.274169	1.61943	0.656051	0.0928339	0.419712	0.262011	0.813367	0.877145	2.0763	0.210868	0.283311	0.297244	0.0652112	0.0992073	0.244214	2.14845	0.0794931	0.242374	0.273133	0.3583
R Treated-d14	3	0.799255	0.636545	0.0145618	1.96876	3.11306	5.72493	0.575912	3.91316	5.00718	0.565788	0.29287	0.731198	0.241205	6.86059	0.201428	1.10063	0.443908	0.253197	0.225052	1.56736	0.686977	0.0603013	0.443908	0.253197	0.978289	1.01279	2.1116	0.253258	0.220421	0.305307	0.0757996	0.0875239	0.217386	2.29474	0.0952811	0.159136	0.258517	0.165894
	Mean	0.618049	0.652809	0.0145551	2.33353	2.50227	5.95272	0.486484	4.21165	4.3888	0.504714	0.323008	0.6841	0.266354	5.55157	0.167568	1.28751	0.393989	0.248389	0.243001	1.58111	0.632391	0.0858002	0.394702	0.26735	0.752545	0.904191	2.02594	0.204202	0.246658	0.258898	0.0785446	0.100541	0.228366	2.08958	0.0826639	0.217074	0.229532	0.336653
	SD	0.218174	0.040954	0.000663353	0.381007	0.605075	0.199749	0.0777628	0.345075	0.626881	0.0568864	0.0301375	0.0441764	0.0221374	1.44851	0.0456207	0.196915	0.0541511	0.00910823	0.0270956	0.0336297	0.0695053	0.0228104	0.0654017	0.0174468	0.261515	0.0979172	0.119103	0.0527063	0.0327137	0.0735115	0.0148967	0.013732	0.0140609	0.240072	0.0113684	0.0503095	0.0632853	0.161031
S Control	1	1.34879	0.194497	0.283548	2.7317	1.36987	0.258435	4.76881	0.674395	9.79243	4.38329	2.2586	3.89512	1.22565	1.15093	7.33442	0.391146	2.4312	6.97245	2.55207	6.11209	0.674395	0.120882	0.490276	0.129558	8.64381	12.1483	2.01624	1.39636	2.67895	1.26722	0.316805	0.3018	0.693355	1.10318	1.24977	0.856817	1.14208	1.02358
S Control	2	1.15156	0.162646	0.249966	2.54221	1.34467	0.213404	5.0201	0.566493	9.89008	3.99141	1.70839	3.82877	1.38378	1.24826	7.38436	0.353347	2.64129	7.15708	2.59707	6.18711	0.949224	0.136416	0.417095	0.177565	9.18117	12.2673	1.71843	1.75642	2.583	1.29872	0.475085	0.222777	0.473521	1.55329	1.18882	0.653398	1.66417	0.94966
S Control	3	0.99424	0.140795	0.236384	2.25272	1.18236	0.188373	5.21138	0.358903	10.0677	3.41448	1.35817	3.71064	1.31191	1.4456	6.92429	0.255548	2.75139	7.11896	2.53207	6.37165	1.02405	0.14195	0.363913	0.245573	9.79243	12.1397	1.76745	2.0048	2.79271	1.30222	0.178212	0.375327	0.493686	1.85748	1.08799	0.398228	2.1312	0.807574
	Mean	1.16487	0.165979	0.256633	2.50887	1.29897	0.220071	5.0001	0.533264	9.91675	3.92973	1.77506	3.81151	1.30711	1.2816	7.21436	0.333347	2.60796	7.08283	2.5604	6.22362	0.882558	0.133082	0.423761	0.184232	9.2058	12.1851	1.83404	1.71919	2.68488	1.28939	0.323367	0.299968	0.553521	1.50465	1.17553	0.636148	1.64582	0.926937
	SD	0.177649	0.0270056	0.0242786	0.241223	0.101768	0.0355033	0.221966	0.16035	0.139575	0.487342	0.453903	0.0934436	0.0791727	0.150136	0.25244	0.0699765	0.16268	0.0974702	0.0332919	0.133573	0.184116	0.0109225	0.0634447	0.0582943	0.574707	0.0712937	0.159683	0.305924	0.104984	0.0192757	0.148545	0.0762915	0.121519	0.379495	0.0817064	0.229781	0.494815	0.10978
S Mock-d1	1	1.4624	0.11021	0.28094	3.33674	1.65672	0.214394	5.45785	0.394565	8.56429	3.60084	3.16375	3.0702	0.58574	0.731198	7.71857	0.375877	2.58172	5.53404	2.31071	12.7139	1.82555	0.123993	0.726147	0.164748	11.6992	18.6142	1.2643	1.15535	4.85117	1.77563	0.160243	1.17148	1.04126	2.58172	1.06314	1.99769	1.92964	1.22123
S Mock-d1	2	1.48174	0.135227	0.351779	3.30915	1.73956	0.217799	5.34895	0.484876	8.59407	3.9267	3.14997	2.8494	0.72646	0.923597	7.62442	0.368638	2.7624	6.11047	2.25599	13.8126	1.33764	0.133705	0.71833	0.245984	11.103	14.4404	1.34788	1.44693	5.27475	1.32259	0.144304	1.16943	1.11831	2.84827	1.0823	1.5993	1.68894	1.12454
S Mock-d1	3	1.37395	0.16243	0.334096	3.09156	1.75119	0.231205	5.27194	0.482411	8.55386	4.00257	2.54618	2.59968	1.01279	1.006	7.82632	0.269496	3.38307	6.6269	2.31127	14.8129	1.22972	0.134748	0.677519	0.29722	10.471	11.2226	1.64528	2.01159	5.65032	0.995454	0.183658	1.14737	1.15535	3.02793	1.0485	1.2643	1.66825	1.04126
	Mean	1.43936	0.135956	0.322272	3.24581	1.71582	0.221133	5.35958	0.45395	8.57074	3.84337	2.9533	2.83976	0.774996	0.886931	7.7231	0.338003	2.90906	6.09047	2.29265	13.7798	1.4643	0.130815	0.707332	0.235984	11.0911	14.7591	1.41915	1.53796	5.25875	1.36456	0.162735	1.16276	1.10497	2.81931	1.06465	1.62043	1.76228	1.12901
	SD	0.0574677	0.0261174	0.0368701	0.1343	0.0515101	0.00888774	0.093412	0.0514443	0.0208694	0.213434	0.352644	0.235409	0.217622	0.141021	0.101023	0.0594399	0.420325	0.546702	0.0317555	1.0499	0.317469	0.00593108	0.0261128	0.0667998	0.614146	3.70611	0.200243	0.435314	0.399816	0.391779	0.0197951	0.0133657	0.0582022	0.224511	0.0169477	0.367154	0.14531	0.0900665
S Treated-d1	1	2.59968	0.527899	1.98389	11.8625	16.4308	0.120603	5.42015	2.27889	6.8132	21.2321	24.0561	7.5075	3.88613	3.4303	6.7332	0.756983	8.56429	7.40415	0.931198	25.2521	5.45785	0.869545	1.38351	1.5351	7.05347	23.5611	4.07933	10.3987	19.1375	8.27256	3.04899	2.35926	2.32678	32.2512	3.94038	13.2538	10.5439	5.05718
S Treated-d1	3	2.39323	0.513661	1.78938	13.0832	18.6865	0.128943	5.15723	2.25544	7.48593	19.3149	25.1903	8.70686	3.56979	3.74073	7.21275	0.786971	7.763	6.73313	0.897169	26.6487	5.6757	0.854751	1.22333	1.52168	6.31897	26.1839	4.82593	12.6035	22.4601	8.14062	3.28786	2.65262	2.3653	31.9823	4.48778	13.5833	11.4123	6.15448
S Treated-d1	2	2.32678	0.519423	1.78798	14.3387	20.3521	0.0972831	5.61129	2.66199	8.00867	17.2477	26.0448	9.33621	3.26783	4.11551	7.6123	0.796958	6.90831	6.49052	1.06314	26.8776	6.53566	0.741405	1.16314	1.58924	5.65032	28.3167	5.33253	14.7583	25.0027	7.93557	3.46735	3.55127	2.12628	30.8743	5.05718	13.7627	12.1108	7.11771
	Mean	2.43989	0.520327	1.85375	13.0948	18.4898	0.11561	5.39622	2.39878	7.43593	19.2649	25.0971	8.51686	3.57458	3.76218	7.18609	0.780304	7.7452	6.87593	0.963836	26.2595	5.88974	0.8219	1.25666	1.54867	6.34092	26.0206	4.74593	12.5868	22.2001	8.11625	3.26807	2.85438	2.27279	31.7026	4.49511	13.5333	11.3557	6.10979
	SD	0.14231	0.00716201	0.112708	1.23814	1.96801	0.0164099	0.227977	0.228254	0.599298	1.99268	0.99762	0.929041	0.309176	0.343112	0.440157	0.0208044	0.828131	0.473258	0.0876676	0.879879	0.569892	0.0701027	0.113903	0.0357631	0.701831	2.38203	0.630419	2.17984	2.94123	0.169812	0.209881	0.621089	0.12833	0.729836	0.558438	0.258125	0.785001	1.03099
S Mock-d3	1	1.63014	0.230846	0.127185	4.74037	2.81864	0.112267	3.42238	1.12896	6.38639	1.88557	4.00673	1.41912	0.861546	0.675955	7.33603	0.357249	3.37526	8.02777	2.27363	12.4235	1.1607	0.110721	0.917004	0.364755	10.0015	6.6116	3.28297	2.05337	13.595	2.12138	0.318547	0.849685	0.72951	1.12117	0.33654	2.37019	1.28788	3.17114
S Mock-d3	2	1.56452	0.211811	0.256946	5.33055	3.37182	0.106941	3.46267	1.22984	6.10607	2.42462	3.69351	1.83073	0.839123	0.793313	7.51839	0.398482	3.07755	8.689	2.25411	11.3769	1.74913	0.153774	0.696813	0.361456	9.69178	6.74541	3.06061	2.05624	12.9371	2.18185	0.280734	1.16968	0.795359	1.07286	0.395023	1.87759	1.43672	2.49384
S Mock-d3	3	1.74715	0.277635	0.284204	5.37029	3.32879	0.0816162	3.47015	0.917004	5.75573	2.77935	3.26029	2.22332	0.755236	0.846698	7.62276	0.404721	2.98364	9.01022	2.28945	10.2319	2.11755	0.16827	0.626332	0.407536	8.42689	6.79748	2.88247	2.04911	12.2525	2.22332	0.252613	1.29677	0.709562	1.02557	0.396392	1.42899	1.55568	1.68763
	Mean	1.64727	0.240097	0.222778	5.14707	3.17309	0.100275	3.45174	1.09194	6.08273	2.36318	3.65351	1.82439	0.818635	0.771989	7.49239	0.386817	3.14549	8.57566	2.2724	11.3441	1.6758	0.144255	0.746716	0.377916	9.37338	6.71817	3.07535	2.05291	12.9282	2.17552	0.283964	1.10538	0.74481	1.0732	0.375985	1.89226	1.42676	2.45087
	SD	0.0925082	0.0338734	0.0839007	0.352771	0.307711	0.0163766	0.0256969	0.159672	0.315974	0.450049	0.374826	0.402137	0.056038	0.087346	0.145119	0.0257966	0.204457	0.500932	0.0176998	1.09618	0.482622	0.0299321	0.151625	0.0257049	0.834183	0.0958876	0.200656	0.00358535	0.671293	0.0512676	0.0330854	0.230376	0.0448985	0.0477998	0.0341673	0.470767	0.134178	0.742685
S Treated-d3	1	3.91316	0.459563	0.701412	6.58112	9.76983	0.136629	1.30888	2.12628	2.94513	5.16344	6.95636	2.15953	1.40282	3.20058	6.95636	0.885518	1.64528	7.25177	1.38241	26.5076	4.55779	4.98756	1.08548	0.925518	8.80506	3.15652	4.49504	12.6261	7.88075	5.27124	1.48281	5.97249	0.783678	0.875594	0.538991	6.44568	18.2311	16.0103
S Treated-d3	2	3.69947	0.433919	0.818108	6.40076	10.2691	0.14554	1.57548	1.76917	2.28506	6.13299	8.32935	2.14883	1.6693	4.3482	6.42972	0.747621	1.42485	8.21537	1.30925	27.5577	4.84278	4.79839	1.05499	0.918374	7.4779	4.14436	4.82924	11.6957	7.10578	4.46699	1.71128	6.62213	0.810201	0.622982	0.390636	6.22654	20.1837	15.0863
S Treated-d3	3	3.52674	0.341116	0.90021	6.1404	10.2556	0.148479	1.62263	1.5351	1.47257	7.00253	9.2344	2.18606	1.85104	5.25815	5.84958	0.569723	1.24416	9.07898	1.1961	28.6773	5.17776	4.37212	0.985518	0.958157	6.49052	5.09236	5.34428	10.9954	6.1404	3.55127	2.45945	7.15193	0.828362	0.434252	0.159136	5.68962	21.1362	13.1622
	Mean	3.71312	0.411532	0.806576	6.3741	10.0982	0.143549	1.50233	1.81018	2.23425	6.09965	8.17337	2.1648	1.64105	4.26897	6.41189	0.734287	1.43809	8.18204	1.29592	27.5809	4.85944	4.71936	1.042	0.934016	7.59116	4.13108	4.88952	11.7724	7.04231	4.42983	1.88451	6.58219	0.807414	0.644276	0.362921	6.12061	19.8503	14.7529
	SD	0.193573	0.0623159	0.0998995	0.221566	0.284421	0.00617097	0.169183	0.297718	0.737597	0.919997	1.147	0.0191694	0.225438	1.03107	0.553607	0.158319	0.20089	0.914059	0.0938679	1.08506	0.310324	0.315238	0.0512323	0.0212091	1.16142	0.967988	0.42782	0.81802	0.871909	0.860587	0.510844	0.590734	0.0224719	0.22144	0.191438	0.389	1.48092	1.45297
S Mock-d7	1	0.659754	0.0927827	0.0213335	1.28686	1.65406	0.0853912	1.02101	0.208772	3.36359	2.2974	0.281265	1.07177	0.726986	2.45281	4.46915	0.251739	0.920188	0.641713	0.712025	1.68179	0.196146	0.140632	0.042101	0.0532897	5.31474	6.02099	0.895025	0.852635	0.426317	0.582367	0.0902456	0.539614	0.0679209	0.90125	0.203063	0.174343	1.44086	2.34795
S Mock-d7	2	0.690281	0.147222	0.0172662	1.17485	2.48484	0.0840935	0.959989	0.199553	3.81053	2.2506	0.244297	1.12206	0.734624	2.43785	4.61299	0.273494	1.08206	0.689424	0.566883	1.67538	0.292876	0.0891569	0.0389989	0.0365336	5.92898	6.42103	1.08582	1.04189	0.463225	0.650689	0.0995322	0.380145	0.0653752	0.971417	0.233059	0.198602	1.37376	2.27187
S Mock-d7	3	0.678302	0.216604	0.018199	1.02101	3.20428	0.0727958	0.920188	0.173139	4.27481	2.2381	0.273299	0.952638	0.722618	2.46229	4.56828	0.262482	1.44393	0.707135	0.441351	1.61328	0.262429	0.0768149	0.0358968	0.0287774	6.13216	6.61079	1.60214	1.01144	0.486327	0.687771	0.128819	0.270676	0.0651541	0.933033	0.303549	0.0853775	1.28343	1.6358
	Mean	0.676112	0.152203	0.0189329	1.16091	2.44773	0.0807602	0.967063	0.193821	3.81631	2.26203	0.266287	1.04882	0.728076	2.45098	4.55014	0.262571	1.14873	0.679424	0.57342	1.65682	0.250484	0.102201	0.0389989	0.0395336	5.79196	6.35094	1.19433	0.968656	0.458623	0.640275	0.106199	0.396812	0.0661501	0.935234	0.246557	0.152774	1.36601	2.08521
	SD	0.0153807	0.062061	0.00213064	0.13347	0.775776	0.00692777	0.0507831	0.0184953	0.455638	0.0312562	0.0194556	0.0870102	0.00607682	0.0123227	0.0736165	0.0108776	0.26816	0.0338378	0.135455	0.0378392	0.049459	0.0338494	0.00310211	0.0125285	0.425588	0.301085	0.365832	0.101624	0.0302685	0.053468	0.0201322	0.135242	0.00153758	0.0351351	0.0515847	0.0596144	0.0790006	0.391049
S Treated-d7	1	2.90123	0.408292	0.0217426	1.56093	2.18354	0.154606	0.649169	0.320116	2.21402	3.64689	0.581023	3.35582	0.405189	1.07674	3.9689	0.589134	0.569066	1.04006	0.672062	1.68958	0.195693	0.157024	0.0668312	0.107818	8.73415	7.2434	1.24545	1.59844	1.37237	0.715323	0.127332	0.581023	0.0689921	1.43065	0.165702	0.47522	1.81085	3.6978
S Treated-d7	2	2.47972	0.390515	0.0142173	1.80411	3.61744	0.132157	0.779167	0.380224	2.36984	3.19581	0.488535	3.23264	0.326777	1.57124	3.84668	0.608095	0.639117	0.814596	0.636787	1.82146	0.288189	0.138276	0.0570217	0.0818139	8.15274	7.98649	1.36842	1.28067	1.58495	0.633703	0.150904	0.607354	0.0660626	1.57477	0.294275	0.339612	2.18589	3.72361
S Treated-d7	3	1.87471	0.352737	0.0166921	1.04729	4.13418	0.0900373	0.766664	0.411333	2.32567	2.99473	0.380684	3.19466	0.220166	1.98575	4.04648	0.562048	0.649169	0.640232	0.615125	1.87471	0.320684	0.110849	0.0405731	0.07581	7.6564	8.6139	1.41399	0.976922	1.76133	0.631418	0.110849	0.653685	0.073133	1.81085	0.302848	0.224004	2.36093	3.69418
	Mean	2.41855	0.383848	0.0175507	1.47078	3.31172	0.1256	0.731667	0.370558	2.30318	3.27915	0.483414	3.26104	0.317377	1.54458	3.95402	0.586425	0.619117	0.831629	0.641325	1.79525	0.268189	0.135383	0.0548087	0.0884805	8.1811	7.94793	1.34262	1.28535	1.57288	0.660148	0.129695	0.61402	0.0693959	1.60542	0.254275	0.346278	2.11922	3.7052
	SD	0.515988	0.0283709	0.00383539	0.386378	1.01062	0.0327798	0.071718	0.0463704	0.0803116	0.333969	0.100267	0.0842525	0.0928687	0.455093	0.100725	0.0231427	0.0436366	0.200457	0.0287384	0.0953052	0.0648512	0.0232232	0.0132682	0.0170135	0.539431	0.686065	0.0871843	0.310787	0.194763	0.0477965	0.0201321	0.0367868	0.00355247	0.191946	0.076826	0.125741	0.281034	0.0160482
S Mock-d14	1	0.547999	0.108693	0.04062	1.13945	2.6543	0.16248	0.506394	0.27137	2.51112	1.81294	0.68629	0.636567	0.546515	1.06314	4.58949	0.27137	1.23828	0.686977	1.53392	1.18783	0.161358	0.191888	0.051415	0.138536	5.23552	7.353	0.828362	0.602208	0.834124	0.614861	0.141447	0.150552	0.0920354	1.0485	0.190562	0.550316	0.80571	1.0485
S Mock-d14	2	0.545462	0.142999	0.0411646	1.26707	3.24028	0.162366	0.581045	0.359678	2.43551	1.76744	0.578419	0.56567	0.527967	1.44955	4.67706	0.257085	1.23681	0.816248	1.48053	1.23935	0.171351	0.171592	0.0746947	0.149679	4.77019	6.78571	1.11164	1.32302	0.611328	0.664548	0.151444	0.193397	0.118922	1.1646	0.247047	0.424405	0.852658	0.876091
S Mock-d14	3	0.524252	0.117305	0.0395092	1.51397	3.75375	0.123993	0.589815	0.360566	2.42559	1.42241	0.492547	0.434773	0.479078	1.55964	4.68592	0.182799	1.15535	0.925518	1.32715	1.25086	0.212913	0.142431	0.0835239	0.0913997	4.71852	5.38271	1.51397	1.4624	0.368142	0.598048	0.121441	0.226241	0.111749	1.20442	0.290847	0.394565	0.948211	0.783678
	Mean	0.539237	0.122999	0.0404313	1.30683	3.21611	0.149613	0.559085	0.330538	2.45741	1.66759	0.585752	0.54567	0.517853	1.35745	4.65082	0.237085	1.21015	0.809581	1.4472	1.22601	0.181874	0.168637	0.0698779	0.126538	4.90808	6.50714	1.15132	1.12921	0.604531	0.625819	0.138111	0.190063	0.107569	1.13917	0.242819	0.456429	0.86886	0.902758
	SD	0.0130394	0.0178477	0.000843669	0.190399	0.550122	0.0221874	0.0458412	0.0512427	0.0467856	0.213555	0.0970796	0.102373	0.0348374	0.260752	0.0533022	0.047552	0.0474596	0.11941	0.107337	0.0335622	0.0273409	0.0248605	0.0165876	0.0309366	0.284751	1.01425	0.34452	0.461684	0.233065	0.0345775	0.0152771	0.0379546	0.0139222	0.081006	0.050276	0.0826668	0.0726187	0.134412
S Treated-d14	1	1.83613	0.350301	0.0228235	1.02574	3.42634	0.260015	0.491978	0.326842	1.76133	3.57184	0.4954	0.375443	0.242603	1.25411	4.10296	0.100598	1.07674	1.01866	1.67791	1.37237	0.195693	0.274955	0.0469304	0.0789272	6.44833	1.65919	1.59582	0.413703	1.77358	0.405189	0.128218	0.589134	0.0955473	2.08724	0.338368	0.58581	1.42076	2.32409
S Treated-d14	2	1.80514	0.286198	0.0196664	0.953908	3.20161	0.182834	0.461016	0.327605	1.80204	3.35855	0.383938	0.391465	0.230443	1.57466	3.88231	0.0863753	0.795405	0.906689	1.75702	1.188	0.216652	0.237069	0.044943	0.0762983	6.35536	1.62839	1.46752	0.587536	1.78596	0.462609	0.142627	0.654716	0.0850768	1.79996	0.25315	0.594657	1.56204	2.55357
S Treated-d14	3	2.05148	0.249423	0.0225093	0.92445	3.19688	0.0736417	0.462225	0.298679	1.87471	3.13109	0.265478	0.37285	0.261824	1.94082	3.7755	0.0875752	0.899171	0.597358	1.76128	1.21139	0.22761	0.169184	0.0329556	0.0696693	5.76239	1.47087	1.24545	0.636844	1.83411	0.492997	0.140308	0.690298	0.105599	1.4012	0.227931	0.553504	1.60956	2.7305
	Mean	1.89758	0.295307	0.0216664	0.968033	3.27494	0.172164	0.47174	0.317709	1.81269	3.35383	0.381606	0.379919	0.244956	1.58987	3.92026	0.091516	0.923771	0.840901	1.73207	1.25725	0.213318	0.227069	0.0416097	0.0749649	6.18869	1.58615	1.43626	0.546027	1.79788	0.453598	0.137051	0.644716	0.0954077	1.7628	0.27315	0.57799	1.53079	2.53605
	SD	0.134177	0.0510521	0.00173916	0.052102	0.131131	0.0936437	0.0175376	0.0164849	0.0574348	0.22041	0.114979	0.0100828	0.0158222	0.343606	0.166999	0.00788766	0.14227	0.218218	0.0469515	0.100375	0.0162173	0.0535896	0.00756024	0.00477081	0.372107	0.101019	0.177265	0.117218	0.031975	0.044592	0.00773713	0.0513184	0.0102618	0.344526	0.0578716	0.0216619	0.0982019	0.203768

## Sheet: Correlation matrix GSL
	Lines	Treatments	Interactions	MYB28 - Bol007795	MYB28 - Bol036286	MYB28 - Bol017019	MYB28-Bol036743	MYB29 - Bol008849	MYB34 - Bol017062	MYB34 - Bol007760	MYB34 - Bol036262	MYB51 - Bol013207	MYB51 - Bol030761	MYB122-Bol026204	ST5a - Bol039395	ST5a - Bol026200	ST5b - Bol026201	ST5b - Bol026202	ST5c - Bol030757	FMOGS-OX2 - Bol010993	FMOGS-OX5- Bol029100	FMOGS-OX5 - Bol031350	GSL-OH - Bol033373	CYP81F1 - Bol028913	CYP81F1 - Bol028914	CYP81F1 - Bol017375	CYP81F1 - Bol017376	CYP81F2 - Bol012237	CYP81F2 - Bol014239	CYP81F2 - Bol026044	CYP81F3 - Bol032711	CYP81F3 - Bol028919	CYP81F4 - Bol032712	CYP81F4 - Bol032714	CYP81F4 - Bol028918	IGMT1 - Bol007029	IGMT1 - Bol020663	IGMT2 - Bol007030	AOP2 - Bo2g102190	AOP2 - Bo3g052110	AOP2 - Bo9g006240	Glucoiberin	Sinigrin	Gluconapin	Glucoiberverin	4-hydroxyglucobrassicin	Glucoerucin	Glucobrassicin	4-Methoxyglucobrassicin
Treatments	0
P-value	1
Interactions	0.867	0.498
P-value	0	0.036
MYB28 - Bol007795	0.535	-0.168	0.38
P-value	0.022	0.505	0.119
MYB28 - Bol036286	-0.618	-0.301	-0.686	0.003
P-value	0.006	0.225	0.002	0.992
MYB28 - Bol017019	0.086	-0.554	-0.201	0.483	0.353
P-value	0.734	0.017	0.423	0.042	0.15
MYB28-Bol036743	0.458	-0.296	0.25	0.636	-0.026	0.798
P-value	0.056	0.234	0.316	0.005	0.918	0
MYB29 - Bol008849	0.451	-0.089	0.347	0.67	-0.036	0.782	0.936
P-value	0.06	0.726	0.158	0.002	0.886	0	0
MYB34 - Bol017062	-0.508	0.259	-0.312	-0.321	0.418	-0.15	-0.148	-0.178
P-value	0.031	0.299	0.208	0.194	0.084	0.553	0.558	0.479
MYB34 - Bol007760	0.355	-0.668	-0.025	0.245	-0.124	0.514	0.603	0.385	-0.264
P-value	0.148	0.002	0.923	0.327	0.624	0.029	0.008	0.114	0.289
MYB34 - Bol036262	-0.358	0.095	-0.263	0.067	0.444	0.3	0.343	0.308	0.797	0.038
P-value	0.145	0.709	0.292	0.793	0.065	0.226	0.164	0.213	0	0.88
MYB51 - Bol013207	0.365	-0.299	0.168	-0.001	-0.343	0.114	0.399	0.183	-0.105	0.754	0.012
P-value	0.136	0.228	0.505	0.997	0.164	0.651	0.101	0.467	0.678	0	0.962
MYB51 - Bol030761	0.325	-0.317	0.124	0.514	0.048	0.786	0.827	0.837	-0.221	0.623	0.314	0.282
P-value	0.188	0.2	0.623	0.029	0.851	0	0	0	0.378	0.006	0.205	0.257
MYB122-Bol026204	0.333	-0.298	0.141	0.556	0.036	0.873	0.964	0.952	-0.191	0.57	0.311	0.323	0.889
P-value	0.176	0.229	0.577	0.017	0.888	0	0	0	0.449	0.013	0.209	0.19	0
ST5a - Bol039395	0.447	-0.423	0.178	0.512	-0.068	0.726	0.864	0.804	-0.253	0.684	0.13	0.542	0.805	0.876
P-value	0.063	0.081	0.48	0.03	0.787	0.001	0	0	0.312	0.002	0.608	0.02	0	0
ST5a - Bol026200	0.133	-0.535	-0.151	0.433	0.253	0.852	0.777	0.741	-0.205	0.64	0.33	0.323	0.909	0.846	0.759
P-value	0.598	0.022	0.55	0.073	0.312	0	0	0	0.414	0.004	0.181	0.191	0	0	0
ST5b - Bol026201	-0.262	-0.048	-0.251	0.069	0.406	0.213	0.092	0.132	0.31	0.182	0.58	-0.143	0.44	0.135	-0.035	0.437
P-value	0.293	0.85	0.314	0.786	0.095	0.397	0.718	0.602	0.211	0.471	0.012	0.573	0.068	0.593	0.889	0.07
ST5b - Bol026202	0.813	-0.391	0.51	0.533	-0.42	0.322	0.583	0.462	-0.466	0.729	-0.133	0.501	0.587	0.471	0.542	0.482	0.133
P-value	0	0.108	0.03	0.023	0.083	0.193	0.011	0.054	0.051	0.001	0.598	0.034	0.01	0.049	0.02	0.043	0.6
ST5c - Bol030757	-0.518	-0.197	-0.547	-0.07	0.598	0.209	-0.068	-0.067	0.308	0.165	0.473	-0.177	0.255	0.005	-0.115	0.35	0.898	-0.09
P-value	0.028	0.434	0.019	0.781	0.009	0.406	0.789	0.793	0.214	0.513	0.047	0.482	0.308	0.983	0.65	0.154	0	0.723
FMOGS-OX2 - Bol010993	0.509	-0.455	0.215	0.416	-0.084	0.741	0.902	0.785	-0.267	0.759	0.144	0.542	0.823	0.886	0.883	0.769	0.015	0.677	-0.126
P-value	0.031	0.058	0.391	0.086	0.741	0	0	0	0.284	0	0.567	0.02	0	0	0	0	0.952	0.002	0.617
FMOGS-OX5- Bol029100	0.573	-0.486	0.255	0.604	-0.261	0.463	0.703	0.509	-0.333	0.757	0.031	0.585	0.457	0.564	0.568	0.485	-0.02	0.784	-0.1	0.652
P-value	0.013	0.041	0.307	0.008	0.296	0.053	0.001	0.031	0.177	0	0.904	0.011	0.057	0.015	0.014	0.041	0.938	0	0.693	0.003
FMOGS-OX5 - Bol031350	0.702	-0.397	0.411	0.312	-0.412	0.049	0.246	0.067	-0.394	0.555	-0.346	0.477	0.112	0.1	0.239	0.07	-0.277	0.769	-0.374	0.422	0.685
P-value	0.001	0.103	0.09	0.208	0.089	0.847	0.325	0.793	0.106	0.017	0.16	0.046	0.657	0.693	0.34	0.782	0.266	0	0.127	0.081	0.002
GSL-OH - Bol033373	0.475	-0.345	0.24	0.771	-0.101	0.704	0.881	0.819	-0.254	0.601	0.266	0.349	0.722	0.819	0.684	0.709	0.177	0.667	0.003	0.718	0.821	0.337
P-value	0.046	0.16	0.337	0	0.689	0.001	0	0	0.309	0.008	0.285	0.156	0.001	0	0.002	0.001	0.483	0.003	0.989	0.001	0	0.171
CYP81F1 - Bol028913	0.386	-0.352	0.16	0.743	0.039	0.838	0.942	0.909	-0.172	0.505	0.329	0.249	0.753	0.914	0.758	0.757	0.097	0.52	-0.046	0.768	0.716	0.216	0.946
P-value	0.114	0.152	0.527	0	0.877	0	0	0	0.496	0.032	0.182	0.32	0	0	0	0	0.701	0.027	0.857	0	0.001	0.389	0
CYP81F1 - Bol028914	0.031	-0.231	-0.088	0.683	0.252	0.437	0.332	0.395	-0.093	-0.023	0.242	-0.329	0.263	0.307	0.074	0.372	0.294	0.176	0.203	0.04	0.365	0	0.618	0.602
P-value	0.903	0.356	0.727	0.002	0.313	0.07	0.179	0.105	0.714	0.926	0.332	0.183	0.291	0.216	0.772	0.128	0.236	0.484	0.419	0.874	0.136	1	0.006	0.008
CYP81F1 - Bol017375	-0.514	-0.547	-0.718	0.151	0.504	0.6	0.351	0.241	0.002	0.305	0.316	0.053	0.312	0.429	0.269	0.564	0.179	-0.139	0.37	0.254	0.254	-0.226	0.405	0.462	0.431
P-value	0.029	0.019	0.001	0.549	0.033	0.008	0.153	0.334	0.993	0.219	0.202	0.834	0.208	0.076	0.281	0.015	0.478	0.581	0.131	0.309	0.309	0.367	0.095	0.054	0.074
CYP81F1 - Bol017376	-0.327	-0.407	-0.486	0.252	0.337	0.722	0.493	0.495	-0.02	0.12	0.261	-0.17	0.401	0.601	0.429	0.529	-0.057	-0.167	0.041	0.368	0.148	-0.266	0.418	0.602	0.447	0.797
P-value	0.185	0.094	0.041	0.313	0.172	0.001	0.037	0.037	0.936	0.635	0.296	0.5	0.099	0.008	0.076	0.024	0.824	0.508	0.872	0.133	0.557	0.286	0.085	0.008	0.063	0
CYP81F2 - Bol012237	0.924	-0.213	0.695	0.546	-0.57	0.062	0.433	0.314	-0.475	0.534	-0.327	0.504	0.285	0.269	0.453	0.128	-0.246	0.878	-0.437	0.514	0.708	0.818	0.512	0.366	0.029	-0.364	-0.322
P-value	0	0.395	0.001	0.019	0.014	0.808	0.073	0.204	0.046	0.022	0.185	0.033	0.252	0.28	0.059	0.612	0.326	0	0.07	0.029	0.001	0	0.03	0.135	0.908	0.138	0.192
CYP81F2 - Bol014239	0.665	-0.348	0.404	0.385	-0.33	0.572	0.798	0.714	-0.333	0.748	-0.028	0.657	0.723	0.776	0.907	0.609	-0.12	0.713	-0.268	0.903	0.611	0.449	0.645	0.654	-0.091	0.008	0.163	0.657
P-value	0.003	0.157	0.097	0.115	0.181	0.013	0	0.001	0.177	0	0.912	0.003	0.001	0	0	0.007	0.634	0.001	0.282	0	0.007	0.062	0.004	0.003	0.719	0.976	0.518	0.003
CYP81F2 - Bol026044	0.124	-0.274	-0.029	0.416	0.192	0.45	0.456	0.429	0.004	0.417	0.485	0.018	0.722	0.442	0.299	0.686	0.804	0.55	0.595	0.411	0.355	0.112	0.538	0.452	0.445	0.243	0.111	0.178	0.232
P-value	0.624	0.272	0.91	0.086	0.446	0.061	0.057	0.076	0.986	0.085	0.041	0.942	0.001	0.066	0.228	0.002	0	0.018	0.009	0.09	0.148	0.657	0.021	0.059	0.064	0.33	0.662	0.48	0.355
CYP81F3 - Bol032711	-0.041	-0.186	-0.128	0.329	0.25	0.498	0.382	0.417	-0.1	0.388	0.187	0.009	0.427	0.434	0.243	0.458	0.537	0.187	0.599	0.222	0.389	-0.119	0.469	0.442	0.407	0.351	0.221	-0.069	0.151	0.358
P-value	0.873	0.46	0.613	0.182	0.317	0.035	0.118	0.085	0.694	0.111	0.457	0.971	0.077	0.072	0.332	0.056	0.021	0.457	0.009	0.375	0.111	0.639	0.049	0.067	0.094	0.153	0.378	0.787	0.549	0.145
CYP81F3 - Bol028919	0.439	-0.345	0.209	0.562	-0.078	0.752	0.952	0.843	-0.256	0.65	0.218	0.412	0.789	0.917	0.825	0.735	0.022	0.602	-0.081	0.913	0.72	0.316	0.805	0.856	0.196	0.388	0.492	0.453	0.771	0.424	0.339
P-value	0.068	0.161	0.404	0.015	0.76	0	0	0	0.305	0.004	0.384	0.09	0	0	0	0.001	0.932	0.008	0.749	0	0.001	0.202	0	0	0.436	0.111	0.038	0.059	0	0.079	0.169
CYP81F4 - Bol032712	-0.082	-0.332	-0.236	0.242	0.283	0.462	0.346	0.333	-0.041	0.406	0.411	-0.031	0.719	0.405	0.271	0.715	0.827	0.396	0.696	0.358	0.179	-0.05	0.394	0.332	0.341	0.368	0.207	-0.023	0.17	0.946	0.368	0.346
P-value	0.747	0.178	0.345	0.334	0.254	0.054	0.16	0.177	0.873	0.095	0.09	0.904	0.001	0.095	0.277	0.001	0	0.104	0.001	0.144	0.476	0.844	0.106	0.178	0.166	0.133	0.41	0.929	0.5	0	0.132	0.159
CYP81F4 - Bol032714	-0.161	-0.329	-0.304	0.231	0.373	0.513	0.322	0.336	-0.015	0.357	0.431	-0.104	0.702	0.404	0.239	0.718	0.857	0.309	0.756	0.311	0.132	-0.131	0.376	0.335	0.387	0.411	0.254	-0.122	0.114	0.919	0.449	0.305	0.987
P-value	0.523	0.182	0.221	0.355	0.127	0.029	0.193	0.172	0.952	0.146	0.074	0.682	0.001	0.097	0.339	0.001	0	0.213	0	0.208	0.602	0.606	0.124	0.174	0.113	0.09	0.309	0.63	0.653	0	0.062	0.218	0
CYP81F4 - Bol028918	0.268	-0.23	0.118	0.83	0.073	0.59	0.615	0.657	-0.214	0.212	0.25	-0.092	0.501	0.576	0.354	0.537	0.257	0.408	0.116	0.332	0.59	0.119	0.858	0.818	0.917	0.426	0.461	0.264	0.228	0.518	0.487	0.501	0.379	0.403
P-value	0.282	0.359	0.64	0	0.772	0.01	0.007	0.003	0.394	0.398	0.318	0.716	0.034	0.012	0.15	0.021	0.303	0.093	0.648	0.178	0.01	0.639	0	0	0	0.078	0.054	0.29	0.362	0.028	0.04	0.034	0.121	0.097
IGMT1 - Bol007029	0.097	-0.677	-0.253	0.42	0.32	0.916	0.805	0.675	-0.138	0.719	0.272	0.372	0.75	0.842	0.763	0.842	0.159	0.418	0.195	0.815	0.583	0.201	0.718	0.797	0.301	0.672	0.644	0.179	0.653	0.415	0.44	0.805	0.441	0.453	0.484
P-value	0.703	0.002	0.311	0.083	0.196	0	0	0.002	0.586	0.001	0.275	0.129	0	0	0	0	0.529	0.084	0.438	0	0.011	0.424	0.001	0	0.225	0.002	0.004	0.477	0.003	0.087	0.068	0	0.067	0.059	0.042
IGMT1 - Bol020663	0.141	-0.243	0.002	0.306	0.161	0.802	0.822	0.827	-0.087	0.518	0.308	0.315	0.857	0.919	0.841	0.81	0.171	0.274	0.107	0.824	0.296	-0.082	0.557	0.7	0.035	0.404	0.563	0.057	0.72	0.341	0.383	0.801	0.4	0.405	0.275	0.801
P-value	0.576	0.332	0.994	0.217	0.523	0	0	0	0.731	0.028	0.213	0.203	0	0	0	0	0.498	0.271	0.673	0	0.233	0.747	0.016	0.001	0.89	0.096	0.015	0.822	0.001	0.166	0.117	0	0.1	0.095	0.27	0
IGMT2 - Bol007030	0.26	-0.461	-0.004	0.339	0.077	0.856	0.832	0.787	-0.188	0.634	0.158	0.417	0.798	0.906	0.905	0.787	-0.033	0.388	-0.065	0.887	0.444	0.158	0.598	0.745	0.051	0.396	0.597	0.22	0.821	0.236	0.294	0.819	0.27	0.27	0.288	0.871	0.932
P-value	0.297	0.054	0.988	0.169	0.761	0	0	0	0.456	0.005	0.531	0.085	0	0	0	0	0.897	0.112	0.798	0	0.065	0.531	0.009	0	0.84	0.104	0.009	0.379	0	0.346	0.236	0	0.279	0.278	0.246	0	0
AOP2 - Bo2g102190	0.342	-0.284	0.155	0.619	0.054	0.878	0.962	0.966	-0.197	0.51	0.316	0.254	0.867	0.991	0.842	0.83	0.126	0.459	-0.02	0.855	0.566	0.098	0.852	0.945	0.404	0.438	0.625	0.27	0.733	0.45	0.423	0.897	0.395	0.399	0.656	0.822	0.876	0.866
P-value	0.165	0.254	0.539	0.006	0.832	0	0	0	0.432	0.031	0.201	0.31	0	0	0	0	0.62	0.055	0.937	0	0.014	0.698	0	0	0.096	0.069	0.006	0.279	0.001	0.061	0.08	0	0.105	0.101	0.003	0	0	0
AOP2 - Bo3g052110	0.386	-0.15	0.261	0.843	-0.015	0.611	0.707	0.775	-0.223	0.218	0.248	0.003	0.57	0.67	0.485	0.573	0.175	0.438	-0.021	0.432	0.592	0.125	0.881	0.873	0.846	0.316	0.44	0.325	0.372	0.463	0.437	0.557	0.307	0.325	0.965	0.482	0.382	0.395	0.746
P-value	0.113	0.553	0.296	0	0.953	0.007	0.001	0	0.374	0.385	0.32	0.991	0.014	0.002	0.042	0.013	0.488	0.069	0.933	0.074	0.01	0.621	0	0	0	0.201	0.068	0.188	0.129	0.053	0.07	0.016	0.216	0.188	0	0.043	0.118	0.104	0
AOP2 - Bo9g006240	0.456	-0.043	0.374	0.884	-0.066	0.461	0.592	0.677	-0.26	0.099	0.147	-0.091	0.43	0.524	0.353	0.402	0.135	0.429	-0.057	0.291	0.564	0.147	0.801	0.767	0.84	0.16	0.281	0.388	0.263	0.397	0.422	0.452	0.205	0.224	0.943	0.312	0.21	0.221	0.608	0.966
P-value	0.057	0.867	0.126	0	0.796	0.054	0.01	0.002	0.298	0.696	0.559	0.72	0.075	0.026	0.15	0.098	0.593	0.076	0.822	0.242	0.015	0.562	0	0	0	0.525	0.259	0.111	0.292	0.103	0.081	0.06	0.413	0.372	0	0.208	0.402	0.377	0.007	0
Glucoiberin	0.331	-0.538	0.02	0.162	-0.051	0.652	0.675	0.559	-0.142	0.771	0.098	0.617	0.666	0.708	0.813	0.645	-0.053	0.504	-0.128	0.854	0.471	0.392	0.514	0.57	-0.089	0.227	0.331	0.371	0.862	0.21	0.128	0.628	0.227	0.203	0.119	0.751	0.721	0.853	0.666	0.235	0.047
P-value	0.179	0.021	0.938	0.522	0.84	0.003	0.002	0.016	0.574	0	0.698	0.006	0.003	0.001	0	0.004	0.836	0.033	0.612	0	0.049	0.108	0.029	0.014	0.726	0.365	0.18	0.13	0	0.404	0.613	0.005	0.364	0.419	0.638	0	0.001	0	0.003	0.348	0.854
Sinigrin	0.022	-0.738	-0.348	0.004	0.318	0.561	0.323	0.19	-0.058	0.573	0.083	0.25	0.449	0.37	0.449	0.521	0.109	0.324	0.11	0.573	0.21	0.338	0.24	0.295	0.019	0.315	0.316	0.134	0.466	0.313	-0.012	0.298	0.388	0.387	0.032	0.636	0.407	0.558	0.357	0.04	-0.13	0.785
P-value	0.932	0	0.157	0.988	0.198	0.015	0.192	0.45	0.819	0.013	0.744	0.317	0.062	0.13	0.061	0.027	0.668	0.189	0.664	0.013	0.404	0.17	0.338	0.235	0.94	0.203	0.201	0.596	0.051	0.205	0.962	0.23	0.112	0.113	0.899	0.005	0.094	0.016	0.146	0.874	0.608	0
Gluconapin	0.507	-0.013	0.433	-0.012	-0.334	0.056	0.13	0.143	-0.154	0.295	-0.205	0.312	0.197	0.132	0.212	0.059	-0.177	0.422	-0.337	0.355	0.153	0.637	0.055	0.046	-0.254	-0.42	-0.262	0.415	0.436	-0.013	-0.175	0.101	-0.07	-0.102	-0.169	0.084	0.148	0.279	0.116	-0.058	-0.118	0.537	0.428
P-value	0.032	0.959	0.072	0.962	0.176	0.825	0.606	0.571	0.543	0.234	0.415	0.207	0.434	0.601	0.399	0.817	0.482	0.081	0.171	0.149	0.543	0.004	0.829	0.857	0.31	0.083	0.293	0.087	0.071	0.96	0.488	0.69	0.782	0.687	0.504	0.74	0.557	0.263	0.648	0.819	0.642	0.022	0.077
Glucoiberverin	0.226	0.161	0.276	-0.105	-0.077	0.064	0.192	0.187	0.456	0.19	0.404	0.269	0.232	0.164	0.174	0.072	0.131	0.321	-0.08	0.305	0.01	0.312	0.039	0.072	-0.257	-0.355	-0.214	0.158	0.321	0.156	-0.177	0.093	0.06	0.035	-0.187	0.086	0.224	0.243	0.143	-0.077	-0.167	0.474	0.37	0.775
P-value	0.368	0.524	0.268	0.679	0.762	0.802	0.446	0.458	0.057	0.45	0.096	0.28	0.355	0.515	0.49	0.777	0.603	0.044	0.752	0.219	0.969	0.208	0.879	0.777	0.304	0.148	0.393	0.531	0.194	0.536	0.483	0.713	0.812	0.89	0.458	0.733	0.371	0.331	0.571	0.761	0.507	0.047	0.131	0
4-Hydroxyglucobrassicin	0.241	0.073	0.246	-0.112	-0.057	0.132	0.136	0.163	0.19	0.137	0.145	0.091	0.228	0.156	0.124	0.069	0.013	0.204	-0.172	0.323	-0.057	0.378	-0.014	0.044	-0.225	-0.323	-0.121	0.139	0.294	0.105	-0.208	0.078	0.064	0.053	-0.192	0.114	0.22	0.271	0.149	-0.098	-0.19	0.502	0.516	0.883	0.908
P-value	0.334	0.773	0.325	0.657	0.822	0.601	0.59	0.517	0.451	0.589	0.567	0.719	0.362	0.536	0.625	0.784	0.959	0.418	0.496	0.191	0.821	0.122	0.955	0.861	0.368	0.191	0.634	0.582	0.237	0.678	0.406	0.758	0.799	0.834	0.444	0.654	0.381	0.276	0.554	0.699	0.449	0.034	0.028	0	0
Glucoerucin	0.367	-0.074	0.282	-0.014	-0.181	0.267	0.32	0.309	0.02	0.368	0.046	0.329	0.367	0.344	0.375	0.211	-0.113	0.341	-0.289	0.529	0.15	0.482	0.155	0.212	-0.24	-0.235	-0.017	0.293	0.537	0.062	-0.133	0.269	0.027	0.006	-0.129	0.287	0.388	0.49	0.324	0.002	-0.119	0.721	0.596	0.912	0.849	0.938
P-value	0.134	0.771	0.257	0.956	0.473	0.285	0.195	0.212	0.937	0.133	0.855	0.182	0.135	0.162	0.125	0.4	0.655	0.166	0.244	0.024	0.552	0.043	0.539	0.398	0.337	0.348	0.947	0.237	0.021	0.808	0.599	0.281	0.914	0.982	0.611	0.249	0.111	0.039	0.19	0.992	0.639	0.001	0.009	0	0	0
Glucobrassicin	-0.281	0.071	-0.208	-0.288	0.452	0.012	-0.138	-0.136	0.665	-0.304	0.424	-0.295	-0.215	-0.152	-0.226	-0.214	-0.004	-0.358	-0.029	-0.085	-0.359	-0.056	-0.311	-0.145	-0.095	-0.129	0.053	-0.334	-0.222	-0.117	-0.294	-0.23	-0.155	-0.114	-0.264	-0.061	-0.072	-0.041	-0.127	-0.235	-0.283	0.096	0.365	0.312	0.618	0.642	0.466
P-value	0.259	0.78	0.407	0.247	0.06	0.962	0.585	0.59	0.003	0.22	0.08	0.235	0.391	0.546	0.368	0.394	0.988	0.144	0.911	0.737	0.144	0.826	0.209	0.566	0.707	0.611	0.834	0.176	0.376	0.645	0.237	0.359	0.538	0.651	0.291	0.81	0.776	0.872	0.616	0.347	0.256	0.704	0.136	0.208	0.006	0.004	0.051
4-Methoxyglucobrassicin	0.232	0.383	0.392	-0.168	-0.163	-0.119	0.048	0.101	0.424	-0.042	0.299	0.103	0.062	0.018	-0.013	-0.114	0.056	0.099	-0.164	0.127	-0.119	0.254	-0.101	-0.064	-0.271	-0.499	-0.309	0.09	0.158	0.031	-0.221	-0.044	-0.072	-0.095	-0.247	-0.14	0.079	0.061	0.008	-0.131	-0.178	0.262	0.155	0.773	0.947	0.888	0.777	0.622
P-value	0.354	0.117	0.108	0.504	0.519	0.638	0.849	0.689	0.05	0.87	0.227	0.684	0.806	0.942	0.96	0.652	0.826	0.695	0.516	0.616	0.639	0.309	0.689	0.802	0.276	0.035	0.212	0.722	0.532	0.904	0.378	0.862	0.775	0.708	0.322	0.58	0.757	0.811	0.976	0.605	0.48	0.293	0.539	0	0	0	0	0.006
Neoglucobrassicin	0.328	0.105	0.336	-0.016	-0.141	0.223	0.299	0.325	0.101	0.22	0.114	0.159	0.334	0.325	0.258	0.13	-0.051	0.264	-0.242	0.458	0.023	0.346	0.145	0.191	-0.224	-0.253	-0.035	0.222	0.454	0.072	-0.128	0.251	0.039	0.02	-0.1	0.246	0.379	0.406	0.313	-0.001	-0.104	0.589	0.482	0.838	0.848	0.939	0.923	0.498	0.814
P-value	0.185	0.678	0.172	0.949	0.578	0.373	0.229	0.189	0.691	0.38	0.652	0.528	0.175	0.189	0.302	0.606	0.841	0.289	0.334	0.056	0.927	0.16	0.567	0.448	0.371	0.311	0.89	0.375	0.059	0.777	0.614	0.316	0.878	0.937	0.694	0.325	0.121	0.095	0.206	0.998	0.681	0.01	0.043	0	0	0	0	0.035	0
Cell Contents: Pe	arson correlation
P-	Value

## Sheet: Aliphatic Correlation
				GIB	SIN	GNA	GIV	GER
				Glucoiberin	Sinigrin	Gluconapin	Glucoiberverin	Glucoerucin
			MYB28 - Bol007795	0.162	0.004	-0.012	-0.105	-0.014
			MYB28 - Bol036286	-0.051	0.318	-0.334	-0.077	-0.181
			MYB28 - Bol017019	0.652	0.561	0.056	0.064	0.267
			MYB28-Bol036743	0.675	0.323	0.13	0.192	0.32
			MYB29 - Bol008849	0.559	0.19	0.143	0.187	0.309
			ST5b - Bol026201	-0.053	0.109	-0.177	0.131	-0.113
			ST5b - Bol026202	0.504	0.324	0.422	0.321	0.341
			ST5c - Bol030757	-0.128	0.11	-0.337	-0.08	-0.289
			FMOGS-OX2 - Bol010993	0.854	0.573	0.355	0.305	0.529
			FMOGS-OX5- Bol029100	0.471	0.21	0.153	0.01	0.15
			FMOGS-OX5 - Bol031350	0.392	0.338	0.637	0.312	0.482
			GSL-OH - Bol033373	0.514	0.24	0.055	0.039	0.155
			AOP2 - Bo2g102190	0.666	0.357	0.116	0.143	0.324
			AOP2 - Bo3g052110	0.235	0.04	-0.058	-0.077	0.002
			AOP2 - Bo9g006240	0.047	-0.13	-0.118	-0.167	-0.119

## Sheet: Indolic Correlation
				GBS	HGBS	MGBS	NGBS
				Glucobrassicin	4-Hydroxyglucobrassicin	4-Methoxyglucobrassicin	Neoglucobrassicin
			MYB34 - Bol017062	0.665	0.19	0.424	0.101
			MYB34 - Bol007760	-0.304	0.137	-0.042	0.22
			MYB34 - Bol036262	0.424	0.145	0.299	0.114
			MYB51 - Bol013207	-0.295	0.091	0.103	0.159
			MYB51 - Bol030761	-0.215	0.228	0.062	0.334
			MYB122-Bol026204	-0.152	0.156	0.018	0.325
			ST5a - Bol039395	-0.226	0.124	-0.013	0.258
			ST5a - Bol026200	-0.214	0.069	-0.114	0.13
			CYP81F1 - Bol028913	-0.145	0.044	-0.064	0.191
			CYP81F1 - Bol028914	-0.095	-0.225	-0.271	-0.224
			CYP81F1 - Bol017375	-0.129	-0.323	-0.499	-0.253
			CYP81F1 - Bol017376	0.053	-0.121	-0.309	-0.035
			CYP81F2 - Bol012237	-0.334	0.139	0.09	0.222
			CYP81F2 - Bol014239	-0.222	0.294	0.158	0.454
			CYP81F2 - Bol026044	-0.117	0.105	0.031	0.072
			CYP81F3 - Bol032711	-0.294	-0.208	-0.221	-0.128
			CYP81F3 - Bol028919	-0.23	0.078	-0.044	0.251
			CYP81F4 - Bol032712	-0.155	0.064	-0.072	0.039
			CYP81F4 - Bol032714	-0.114	0.053	-0.095	0.02
			CYP81F4 - Bol028918	-0.264	-0.192	-0.247	-0.1
			IGMT1 - Bol007029	-0.061	0.114	-0.14	0.246
			IGMT1 - Bol020663	-0.072	0.22	0.079	0.379
			IGMT2 - Bol007030	-0.041	0.271	0.061	0.406
